# Supplementary material for: Limpet disturbance effects on barnacle recruitment are related to recruitment intensity but not recruit size
Source: PeerJ. 2020 Jun 2;8:e9190. doi: 10.7717/peerj.9190 (PMC7274165; doi:10.7717/peerj.9190)
Supplement: Supplemental Information 1 [file peerj-08-9190-s001.csv]

Cage	Block	TRT	Species	Size
C01	B1	PST	Cd	4.706
C01	B1	PST	Cd	4.259
C01	B1	PST	Cd	4.616
C01	B1	PST	Cd	3.063
C01	B1	PST	Cd	3.21
C01	B1	PST	Cd	4.613
C01	B1	PST	Cd	3.112
C01	B1	PST	Cd	4.046
C01	B1	PST	Cd	2.869
C01	B1	PST	Cd	2.698
C01	B1	PST	Cd	4.127
C01	B1	PST	Cd	2.116
C01	B1	PST	Cd	3.836
C01	B1	PST	Cd	2.844
C01	B1	PST	Cd	2.583
C01	B1	PST	Cd	4.229
C01	B1	PST	Cd	3.788
C01	B1	PST	Cd	3.11
C01	B1	PST	Cd	3.373
C01	B1	PST	Cd	3.698
C02	B2	PST	Cd	3.193
C02	B2	PST	Cd	3.626
C02	B2	PST	Cd	2.562
C02	B2	PST	Cd	2.897
C02	B2	PST	Cd	3.124
C02	B2	PST	Cd	2.465
C02	B2	PST	Cd	2.868
C02	B2	PST	Cd	3.348
C02	B2	PST	Cd	3.07
C02	B2	PST	Cd	3.72
C02	B2	PST	Cd	2.894
C02	B2	PST	Cd	3.331
C02	B2	PST	Cd	2.562
C02	B2	PST	Cd	3.139
C02	B2	PST	Cd	2.759
C02	B2	PST	Cd	3.403
C02	B2	PST	Cd	2.906
C02	B2	PST	Cd	3.945
C02	B2	PST	Cd	3.347
C02	B2	PST	Cd	3.566
C03	B3	PST	Cd	3.463
C03	B3	PST	Cd	3.19
C03	B3	PST	Cd	2.759
C03	B3	PST	Cd	3.53
C03	B3	PST	Cd	3.151
C03	B3	PST	Cd	2.365
C03	B3	PST	Cd	2.658
C03	B3	PST	Cd	3.834
C03	B3	PST	Cd	3.511
C03	B3	PST	Cd	2.224
C03	B3	PST	Cd	2.635
C03	B3	PST	Cd	2.837
C03	B3	PST	Cd	1.88
C03	B3	PST	Cd	1.635
C03	B3	PST	Cd	2.776
C03	B3	PST	Cd	3.158
C03	B3	PST	Cd	2.998
C03	B3	PST	Cd	3.253
C03	B3	PST	Cd	2.779
C03	B3	PST	Cd	2.737
C04	B4	PST	Cd	3.902
C04	B4	PST	Cd	2.738
C04	B4	PST	Cd	3.847
C04	B4	PST	Cd	3.216
C04	B4	PST	Cd	2.988
C04	B4	PST	Cd	2.884
C04	B4	PST	Cd	3.518
C04	B4	PST	Cd	3.128
C04	B4	PST	Cd	2.139
C04	B4	PST	Cd	2.721
C04	B4	PST	Cd	3.988
C04	B4	PST	Cd	3.939
C04	B4	PST	Cd	2.032
C04	B4	PST	Cd	3.391
C04	B4	PST	Cd	3.535
C04	B4	PST	Cd	3.554
C04	B4	PST	Cd	3.554
C04	B4	PST	Cd	4.364
C04	B4	PST	Cd	2.139
C04	B4	PST	Cd	3.242
C05	B5	PST	Cd	4.101
C05	B5	PST	Cd	4.207
C05	B5	PST	Cd	3.523
C05	B5	PST	Cd	3.457
C05	B5	PST	Cd	3.305
C05	B5	PST	Cd	3.213
C05	B5	PST	Cd	6.226
C05	B5	PST	Cd	3.013
C05	B5	PST	Cd	4.506
C05	B5	PST	Cd	2.979
C05	B5	PST	Cd	2.746
C05	B5	PST	Cd	3.764
C05	B5	PST	Cd	2.93
C05	B5	PST	Cd	3.791
C05	B5	PST	Cd	3.056
C05	B5	PST	Cd	4.638
C05	B5	PST	Cd	2.777
C05	B5	PST	Cd	3.663
C05	B5	PST	Cd	3.368
C05	B5	PST	Cd	3.747
C06	B6	PST	Cd	5.097
C06	B6	PST	Cd	4.177
C06	B6	PST	Cd	3.17
C06	B6	PST	Cd	3.736
C06	B6	PST	Cd	3.944
C06	B6	PST	Cd	4.332
C06	B6	PST	Cd	4.679
C06	B6	PST	Cd	3.551
C06	B6	PST	Cd	3.105
C06	B6	PST	Cd	2.494
C06	B6	PST	Cd	4.434
C06	B6	PST	Cd	3.034
C06	B6	PST	Cd	3.596
C06	B6	PST	Cd	3.544
C06	B6	PST	Cd	3.497
C06	B6	PST	Cd	3.326
C06	B6	PST	Cd	3.246
C06	B6	PST	Cd	3.398
C06	B6	PST	Cd	3.271
C06	B6	PST	Cd	3.264
C07	B7	PST	Cd	3.343
C07	B7	PST	Cd	2.358
C07	B7	PST	Cd	3.229
C07	B7	PST	Cd	3.631
C07	B7	PST	Cd	3.196
C07	B7	PST	Cd	2.716
C07	B7	PST	Cd	4.655
C07	B7	PST	Cd	4.063
C07	B7	PST	Cd	3.155
C07	B7	PST	Cd	3.615
C07	B7	PST	Cd	2.975
C07	B7	PST	Cd	3.354
C07	B7	PST	Cd	3.34
C07	B7	PST	Cd	3.293
C07	B7	PST	Cd	3.792
C07	B7	PST	Cd	3.07
C07	B7	PST	Cd	3.227
C07	B7	PST	Cd	3.772
C07	B7	PST	Cd	2.85
C07	B7	PST	Cd	2.78
C08	B1	ABT	Cd	3.175
C08	B1	ABT	Cd	3.265
C08	B1	ABT	Cd	3.004
C08	B1	ABT	Cd	3.619
C08	B1	ABT	Cd	2.653
C08	B1	ABT	Cd	3.904
C08	B1	ABT	Cd	2.964
C08	B1	ABT	Cd	3.29
C08	B1	ABT	Cd	3.53
C08	B1	ABT	Cd	3.063
C08	B1	ABT	Cd	2.451
C08	B1	ABT	Cd	3.954
C08	B1	ABT	Cd	3.907
C08	B1	ABT	Cd	2.787
C08	B1	ABT	Cd	2.858
C08	B1	ABT	Cd	3.836
C08	B1	ABT	Cd	2.967
C08	B1	ABT	Cd	2.707
C08	B1	ABT	Cd	2.949
C08	B1	ABT	Cd	3.845
C09	B2	ABT	Cd	3.967
C09	B2	ABT	Cd	3.688
C09	B2	ABT	Cd	4.103
C09	B2	ABT	Cd	4.345
C09	B2	ABT	Cd	3.615
C09	B2	ABT	Cd	4.265
C09	B2	ABT	Cd	3.638
C09	B2	ABT	Cd	3.527
C09	B2	ABT	Cd	4.863
C09	B2	ABT	Cd	4.04
C09	B2	ABT	Cd	3.099
C09	B2	ABT	Cd	3.288
C09	B2	ABT	Cd	4.404
C09	B2	ABT	Cd	3.243
C09	B2	ABT	Cd	3.563
C09	B2	ABT	Cd	4.357
C09	B2	ABT	Cd	3.638
C09	B2	ABT	Cd	3.789
C09	B2	ABT	Cd	4.193
C09	B2	ABT	Cd	5.323
C10	B3	ABT	Cd	4.79
C10	B3	ABT	Cd	4.442
C10	B3	ABT	Cd	4.03
C10	B3	ABT	Cd	3.955
C10	B3	ABT	Cd	4.086
C10	B3	ABT	Cd	4.451
C10	B3	ABT	Cd	2.504
C10	B3	ABT	Cd	4.067
C10	B3	ABT	Cd	3.534
C10	B3	ABT	Cd	3.419
C10	B3	ABT	Cd	3.402
C10	B3	ABT	Cd	3.818
C10	B3	ABT	Cd	3.155
C10	B3	ABT	Cd	4.41
C10	B3	ABT	Cd	4.578
C10	B3	ABT	Cd	3.681
C10	B3	ABT	Cd	2.798
C10	B3	ABT	Cd	3.926
C10	B3	ABT	Cd	4.221
C10	B3	ABT	Cd	4.047
C11	B4	ABT	Cd	3.904
C11	B4	ABT	Cd	2.922
C11	B4	ABT	Cd	4.157
C11	B4	ABT	Cd	3.233
C11	B4	ABT	Cd	3.058
C11	B4	ABT	Cd	3.226
C11	B4	ABT	Cd	3.719
C11	B4	ABT	Cd	3.43
C11	B4	ABT	Cd	2.318
C11	B4	ABT	Cd	2.494
C11	B4	ABT	Cd	3.819
C11	B4	ABT	Cd	4.005
C11	B4	ABT	Cd	2.225
C11	B4	ABT	Cd	3.73
C11	B4	ABT	Cd	3.625
C11	B4	ABT	Cd	3.48
C11	B4	ABT	Cd	3.549
C11	B4	ABT	Cd	4.43
C11	B4	ABT	Cd	2.258
C11	B4	ABT	Cd	3.423
C12	B5	ABT	Cd	4.331
C12	B5	ABT	Cd	2.736
C12	B5	ABT	Cd	2.552
C12	B5	ABT	Cd	2.515
C12	B5	ABT	Cd	3.634
C12	B5	ABT	Cd	3.298
C12	B5	ABT	Cd	2.94
C12	B5	ABT	Cd	2.859
C12	B5	ABT	Cd	3.646
C12	B5	ABT	Cd	4.731
C12	B5	ABT	Cd	3.063
C12	B5	ABT	Cd	4.133
C12	B5	ABT	Cd	3.121
C12	B5	ABT	Cd	3.421
C12	B5	ABT	Cd	3.946
C12	B5	ABT	Cd	3.09
C12	B5	ABT	Cd	3.507
C12	B5	ABT	Cd	4.58
C12	B5	ABT	Cd	3.53
C12	B5	ABT	Cd	3.461
C13	B6	ABT	Cd	3.528
C13	B6	ABT	Cd	5.248
C13	B6	ABT	Cd	3.635
C13	B6	ABT	Cd	3.951
C13	B6	ABT	Cd	2.489
C13	B6	ABT	Cd	2.819
C13	B6	ABT	Cd	4.201
C13	B6	ABT	Cd	4.325
C13	B6	ABT	Cd	3.657
C13	B6	ABT	Cd	4.612
C13	B6	ABT	Cd	4.221
C13	B6	ABT	Cd	3.217
C13	B6	ABT	Cd	3.776
C13	B6	ABT	Cd	3.612
C13	B6	ABT	Cd	3.691
C13	B6	ABT	Cd	4.425
C13	B6	ABT	Cd	3.672
C13	B6	ABT	Cd	4.504
C13	B6	ABT	Cd	3.197
C13	B6	ABT	Cd	3.868
C14	B7	ABT	Cd	3.639
C14	B7	ABT	Cd	4.743
C14	B7	ABT	Cd	3.134
C14	B7	ABT	Cd	3.431
C14	B7	ABT	Cd	3.825
C14	B7	ABT	Cd	2.774
C14	B7	ABT	Cd	4.108
C14	B7	ABT	Cd	3.009
C14	B7	ABT	Cd	4.409
C14	B7	ABT	Cd	3.904
C14	B7	ABT	Cd	3.845
C14	B7	ABT	Cd	3.874
C14	B7	ABT	Cd	4.364
C14	B7	ABT	Cd	4.254
C14	B7	ABT	Cd	3.879
C14	B7	ABT	Cd	3.486
C14	B7	ABT	Cd	3.536
C14	B7	ABT	Cd	2.887
C14	B7	ABT	Cd	4.092
C14	B7	ABT	Cd	3.598
C01	B1	PST	Bg	2.815
C01	B1	PST	Bg	4.203
C01	B1	PST	Bg	4.65
C01	B1	PST	Bg	3.653
C01	B1	PST	Bg	4.191
C01	B1	PST	Bg	4.211
C01	B1	PST	Bg	4.648
C01	B1	PST	Bg	4.6
C01	B1	PST	Bg	6.202
C01	B1	PST	Bg	6.221
C01	B1	PST	Bg	2.55
C01	B1	PST	Bg	4.07
C01	B1	PST	Bg	5.561
C02	B2	PST	Bg	2.659
C02	B2	PST	Bg	1.922
C02	B2	PST	Bg	2.656
C02	B2	PST	Bg	2.408
C02	B2	PST	Bg	2.468
C02	B2	PST	Bg	2.542
C02	B2	PST	Bg	2.187
C02	B2	PST	Bg	2.554
C02	B2	PST	Bg	3.717
C02	B2	PST	Bg	5.149
C02	B2	PST	Bg	5.965
C02	B2	PST	Bg	6.09
C02	B2	PST	Bg	6.319
C02	B2	PST	Bg	7.316
C03	B3	PST	Bg	5.415
C03	B3	PST	Bg	7.794
C03	B3	PST	Bg	4.63
C03	B3	PST	Bg	5.665
C03	B3	PST	Bg	7.196
C03	B3	PST	Bg	4.396
C03	B3	PST	Bg	6.795
C03	B3	PST	Bg	5.937
C03	B3	PST	Bg	5.648
C03	B3	PST	Bg	6.286
C03	B3	PST	Bg	4.51
C03	B3	PST	Bg	6.066
C03	B3	PST	Bg	6.687
C03	B3	PST	Bg	5.225
C03	B3	PST	Bg	4.341
C03	B3	PST	Bg	4.605
C04	B4	PST	Bg	6.298
C04	B4	PST	Bg	5.081
C04	B4	PST	Bg	5.71
C04	B4	PST	Bg	5.381
C04	B4	PST	Bg	6.435
C04	B4	PST	Bg	5.373
C04	B4	PST	Bg	4.695
C04	B4	PST	Bg	3.85
C04	B4	PST	Bg	5.769
C04	B4	PST	Bg	4.539
C04	B4	PST	Bg	6.954
C04	B4	PST	Bg	5.965
C05	B5	PST	Bg	7.178
C05	B5	PST	Bg	4.978
C05	B5	PST	Bg	5.154
C05	B5	PST	Bg	5.294
C05	B5	PST	Bg	3.563
C05	B5	PST	Bg	4.52
C05	B5	PST	Bg	6.515
C05	B5	PST	Bg	4.501
C05	B5	PST	Bg	5.39
C05	B5	PST	Bg	4.428
C05	B5	PST	Bg	5.492
C05	B5	PST	Bg	6.125
C05	B5	PST	Bg	3.333
C06	B6	PST	Bg	5.301
C06	B6	PST	Bg	4.919
C06	B6	PST	Bg	4.707
C06	B6	PST	Bg	4.681
C06	B6	PST	Bg	3.215
C06	B6	PST	Bg	6.281
C06	B6	PST	Bg	6.414
C06	B6	PST	Bg	4.598
C06	B6	PST	Bg	4.227
C06	B6	PST	Bg	4.922
C06	B6	PST	Bg	6.722
C06	B6	PST	Bg	7.27
C06	B6	PST	Bg	4.697
C06	B6	PST	Bg	4.184
C06	B6	PST	Bg	6.374
C06	B6	PST	Bg	6.836
C06	B6	PST	Bg	6.245
C06	B6	PST	Bg	7.599
C06	B6	PST	Bg	4.663
C06	B6	PST	Bg	6.082
C07	B7	PST	Bg	1.671
C07	B7	PST	Bg	2.374
C07	B7	PST	Bg	4.791
C07	B7	PST	Bg	3.984
C07	B7	PST	Bg	3.86
C07	B7	PST	Bg	3.721
C07	B7	PST	Bg	3.345
C07	B7	PST	Bg	4.223
C08	B1	ABT	Bg	3.757
C08	B1	ABT	Bg	4.746
C08	B1	ABT	Bg	6.526
C08	B1	ABT	Bg	5.81
C08	B1	ABT	Bg	3.719
C08	B1	ABT	Bg	2.786
C08	B1	ABT	Bg	5.738
C08	B1	ABT	Bg	5.294
C08	B1	ABT	Bg	3.739
C08	B1	ABT	Bg	6.529
C08	B1	ABT	Bg	5.782
C08	B1	ABT	Bg	3.881
C08	B1	ABT	Bg	4.431
C08	B1	ABT	Bg	5.975
C08	B1	ABT	Bg	4.497
C08	B1	ABT	Bg	5.631
C08	B1	ABT	Bg	3.782
C08	B1	ABT	Bg	3.941
C08	B1	ABT	Bg	3.859
C08	B1	ABT	Bg	5.324
C09	B2	ABT	Bg	4.304
C09	B2	ABT	Bg	5.907
C09	B2	ABT	Bg	6.699
C09	B2	ABT	Bg	4.18
C09	B2	ABT	Bg	5.874
C09	B2	ABT	Bg	5.423
C09	B2	ABT	Bg	4.883
C09	B2	ABT	Bg	5.619
C09	B2	ABT	Bg	7.421
C09	B2	ABT	Bg	5.217
C09	B2	ABT	Bg	4.67
C09	B2	ABT	Bg	5.724
C09	B2	ABT	Bg	6.759
C09	B2	ABT	Bg	5.268
C09	B2	ABT	Bg	6.005
C09	B2	ABT	Bg	7.106
C09	B2	ABT	Bg	4.766
C09	B2	ABT	Bg	4.412
C09	B2	ABT	Bg	6.606
C09	B2	ABT	Bg	5.596
C10	B3	ABT	Bg	5.605
C10	B3	ABT	Bg	5.6
C10	B3	ABT	Bg	6.224
C10	B3	ABT	Bg	6.511
C10	B3	ABT	Bg	6.309
C10	B3	ABT	Bg	6.466
C10	B3	ABT	Bg	5.047
C10	B3	ABT	Bg	4.628
C10	B3	ABT	Bg	5.183
C10	B3	ABT	Bg	5.657
C10	B3	ABT	Bg	5.345
C10	B3	ABT	Bg	4.936
C10	B3	ABT	Bg	5.638
C10	B3	ABT	Bg	5.402
C10	B3	ABT	Bg	5.825
C10	B3	ABT	Bg	6.061
C10	B3	ABT	Bg	3.849
C10	B3	ABT	Bg	5.026
C10	B3	ABT	Bg	4.082
C10	B3	ABT	Bg	5.244
C11	B4	ABT	Bg	5.948
C11	B4	ABT	Bg	5.556
C11	B4	ABT	Bg	5.496
C11	B4	ABT	Bg	5.482
C11	B4	ABT	Bg	5.13
C11	B4	ABT	Bg	5.67
C11	B4	ABT	Bg	5.431
C11	B4	ABT	Bg	6.608
C11	B4	ABT	Bg	4.216
C11	B4	ABT	Bg	6.271
C11	B4	ABT	Bg	5.845
C11	B4	ABT	Bg	6.176
C11	B4	ABT	Bg	5.327
C11	B4	ABT	Bg	5.341
C11	B4	ABT	Bg	4.063
C11	B4	ABT	Bg	6.03
C11	B4	ABT	Bg	3.704
C11	B4	ABT	Bg	6.222
C11	B4	ABT	Bg	6.227
C11	B4	ABT	Bg	5.694
C12	B5	ABT	Bg	6.424
C12	B5	ABT	Bg	5.634
C12	B5	ABT	Bg	7.428
C12	B5	ABT	Bg	8.167
C12	B5	ABT	Bg	7.291
C12	B5	ABT	Bg	6.469
C12	B5	ABT	Bg	3.589
C12	B5	ABT	Bg	3.984
C12	B5	ABT	Bg	5.622
C12	B5	ABT	Bg	5.124
C12	B5	ABT	Bg	8.022
C12	B5	ABT	Bg	7.484
C12	B5	ABT	Bg	6.544
C12	B5	ABT	Bg	3.759
C12	B5	ABT	Bg	4.711
C12	B5	ABT	Bg	5.618
C12	B5	ABT	Bg	5.62
C12	B5	ABT	Bg	4.672
C12	B5	ABT	Bg	6.188
C12	B5	ABT	Bg	4.892
C13	B6	ABT	Bg	5.549
C13	B6	ABT	Bg	5.686
C13	B6	ABT	Bg	6.804
C13	B6	ABT	Bg	5.765
C13	B6	ABT	Bg	4.947
C13	B6	ABT	Bg	5.483
C13	B6	ABT	Bg	5.163
C13	B6	ABT	Bg	4.289
C14	B7	ABT	Bg	5.066
C14	B7	ABT	Bg	4.65
C14	B7	ABT	Bg	5.789
C14	B7	ABT	Bg	6.298
C14	B7	ABT	Bg	6.111
C14	B7	ABT	Bg	4.818
C14	B7	ABT	Bg	4.419
C14	B7	ABT	Bg	5.095
C14	B7	ABT	Bg	5.986
C14	B7	ABT	Bg	4.811
C14	B7	ABT	Bg	8.421
C14	B7	ABT	Bg	5.214
C14	B7	ABT	Bg	6.023
C14	B7	ABT	Bg	5.291
C14	B7	ABT	Bg	5.769
C14	B7	ABT	Bg	4.654
C14	B7	ABT	Bg	5.692
C14	B7	ABT	Bg	6.198
C14	B7	ABT	Bg	6.249
C14	B7	ABT	Bg	4.986
