# Supplementary material for: Limpet disturbance effects on barnacle recruitment are related to recruitment intensity but not recruit size
Source: PeerJ. 2020 Jun 2;8:e9190. doi: 10.7717/peerj.9190 (PMC7274165; doi:10.7717/peerj.9190)
Supplement: Supplemental Information 2 [file peerj-08-9190-s002.csv]

Cage	Block	TRT	Cd	Bg	limpet
C01	B1	PST	521	18	3
C02	B2	PST	559	17	1
C03	B3	PST	1100	20	3
C04	B4	PST	668	12	4
C05	B5	PST	190	13	4
C06	B6	PST	553	19	1
C07	B7	PST	530	10	2
C08	B1	ABT	602	239	NA
C09	B2	ABT	160	54	NA
C10	B3	ABT	80	26	NA
C11	B4	ABT	1464	54	NA
C12	B5	ABT	2104	90	NA
C13	B6	ABT	61	9	NA
C14	B7	ABT	131	98	NA
